# Supplementary material for: Subclinical Myocardial Dysfunction in Pediatric and Adolescent Celiac Disease Patients: A Systematic Review and Meta-Analysis
Source: Children (Basel). 2025 Mar 30;12(4):441. doi: 10.3390/children12040441 (PMC12025519; doi:10.3390/children12040441)
Supplement: Supplementary file 1 [file children-12-00441-s001.zip]

Archive with 1 entries (1 files):
- children-3445453-supplementary.pdf
